# Supplementary material for: High density lipoprotein cholesterol and proteome in SR-B1 KO mice: lost in precipitation
Source: J Transl Med. 2018 Nov 12;16:309. doi: 10.1186/s12967-018-1683-4 (PMC6233513; doi:10.1186/s12967-018-1683-4)
Supplement: Supplementary file 1 — Additional file 1. Spectral counts obtained of HDL purified by ultracentrifugation from pools of plasma from 3 to 4 mice. [file 12967_2018_1683_MOESM1_ESM.xlsx]

## Sheet: Detected proteins
Additional File 1. Spectral counts obtained of HDL purifed by ultracentrifigation from pools of plasma from 3-4 mice.
Coding gene	WT	WT	WT	WT	WT	KO	KO	KO	KO	KO	KO	WT/KO	p-value
Apoc1	1.77149	1.84855	2.0277	2.03038	2.1126	0.959615	0.998933	0.682151	1.41026	1.16338	1.44005	1.76558	0.000216704
Napsa	0.0106868	0.00404937	0	0	0.0219593	0.0388702	0.0558422	0.0359684	0.0335761	0.0317109	0.0255712	0.198767	0.000780991
Lcat	0	0	0	0	0	0.143931	0.0639613	0.107785	0.0438653	0.07332	0.0253644	0	0.0040752
Apoe	0.988713	1.07872	1.07021	0.952675	2.78763	7.61042	4.55386	10.7198	8.29546	8.9732	4.58715	0.184478	0.0061699
B2m	0.0273843	0.0537933	0.0426694	0.0383361	0.0220262	0.176455	0.155412	0.0884113	0.0928671	0.101443	0.197117	0.272329	0.0061699
Clu	0.0213642	0.0478743	0.0484111	0.0492714	0.0316809	0.142187	0.134362	0.118474	0.0815407	0.0957125	0.0347571	0.392602	0.00932275
Kng1	0.0361296	0.0187284	0.0219373	0	0	0.115512	0.430845	0.0880967	0.0737763	0.0835333	0.0360162	0.111327	0.0104111
Hrg	0.0202917	0	0	0	0	0.0893618	0.0852741	0.0595593	0.0821532	0.104435	0	0.0578684	0.0215717
Saa4	2.17001	1.68611	2.006	2.11511	1.80286	3.48729	2.89109	3.30145	2.86199	2.13082	1.9173	0.707423	0.0225096
Hbb-b2	0.128248	0	0.105419	0.0174257	0.1188	0.172797	0.296808	0.220754	0.140506	0.297939	0.0788844	0.367537	0.0228114
Hbb-b1	0.156117	0	0.118369	0.0174257	0.175646	0.21393	0.364932	0.252267	0.175536	0.358543	0.108664	0.380677	0.0241123
Apoa4	0.435726	0.354577	0.240636	0.230829	0.232204	2.95368	0.609678	0.59225	0.418546	0.540618	0.287792	0.331836	0.0284597
Gpld1	0	0	0	0	0	0.0400947	0	0.0374475	0.0410684	0.0411008	0	0	0.0344638
Saa1	0.017461	0.0793796	0.114158	0.0935219	0.0510954	0.744869	0.166303	1.57135	0.454719	0.117866	0.041362	0.137815	0.0446097
Ttr	0	0.052367	0.0504217	0.057712	0	0.0650131	0.0519824	0.0309501	0.102689	0.162821	0.120401	0.360773	0.0493188
C3	0.0762844	0	0.089469	0	0.191393	0.192624	0.161798	0.185971	0.0942938	0.103931	0.191304	0.460873	0.0541339
Rundc3a	0	0.233125	0.304497	0.271546	0.097243	2.3961	1.31989	3.54759	2.6876	2.80225	0	0.0852864	0.0546812
H2-Q10	1.45711	1.48052	1.34289	1.30374	1.10905	2.58166	3.18993	2.19172	1.68781	1.68645	1.1133	0.645094	0.0587034
Mup8	0	0	0	0	0	0	0.0215803	0.0909887	0	0.0514686	0	0	0.0815826
Rap1a	0	0	0	0	0	0.0195051	0	0.0266159	0.0111928	0	0	0	0.0815826
Apoa1	47.8823	47.2557	48.9702	50.9669	68.276	37.5702	41.1397	37.7412	39.3901	41.6274	58.8019	1.23316	0.082344
Pltp	0.0390666	0.00843438	0.0494496	0.0654636	0.0382437	0	0.0252176	0.00680708	0	0.0325032	0.0445801	2.20689	0.0984101
Apod	0.360362	0.544861	0.674614	0.297647	0.45007	0.720596	1.94965	0.665493	1.42185	0.988017	0.0403137	0.482735	0.100348
Fam169a	0.877377	0.255828	0	0	0	0	0	0	0	0	0	#DIV/0!	0.104204
Saa2	0	0	0.134796	0.0386281	0	0.426913	0.0688213	1.01664	0.334792	0	0.0114345	0.111971	0.112196
C4b	0.0630151	0.0765639	0.061041	0.0282977	0	0.103916	0.104166	0.120633	0.106168	0.0497676	0.0206017	0.543692	0.112355
Serpina1c	0.71027	0.495903	0.495739	0.422199	0.443004	0.591008	0.498614	0.501091	0.67889	1.20115	0.477398	0.780248	0.144127
Hba	0.142881	0	0.0932022	0	0.153277	0.123687	0.218763	0.190659	0.100591	0.142961	0.0527176	0.563351	0.171337
Ahsg	0	0	0	0	0	0	0	0	0	0.0413503	0.0389596	0	0.175734
Alox12	0	0	0	0	0	0.0148776	0	0	0	0.0251559	0	0	0.175734
Mug1	0	0	0	0	0	0.012336	0.0163339	0	0	0	0	0	0.175734
Vtn	0	0	0	0	0	0.0537522	0.0251518	0	0	0	0	0	0.175734
Apom	1.22832	1.19385	1.54384	1.90727	1.76675	1.66925	2.86298	1.6546	1.67674	1.47601	2.15888	0.797326	0.178435
Itih4	0.0395195	0.0251663	0.0226926	0.0240875	0	0.0599104	0.0620675	0.0482683	0.0275383	0.0373314	0	0.568907	0.191713
Gmcl1	0.0969432	0	0.0585339	0.0236642	0.14196	0.0443868	0.0652887	0.0639608	0.116142	0.206432	0.175913	0.573291	0.237329
Dfna5	0.117783	0	0	0	0	0	0	0	0	0	0	#DIV/0!	0.273322
Serpina1b	0.685051	0.434652	0.446133	0.414066	0.364177	0.588176	0.469018	0.493009	0.67889	1.20115	0.344615	0.745166	0.273322
Serpina3k	0.856371	0.56495	0.623814	0.497927	0.660828	0.721071	0.534743	0.622285	0.946073	1.5706	0.664311	0.759954	0.273322
Usp16	0	0	0	0	1.73265	0	0	0	0	0	0	#DIV/0!	0.273322
Pon1	5.04032	4.29055	4.44062	3.94619	2.7096	3.76529	4.79142	4.10005	3.0597	3.19242	2.60705	1.13928	0.343763
Alb	4.8084	4.03189	3.34362	2.74147	2.44644	3.18691	3.48752	3.40764	4.05425	5.74285	3.74075	0.882568	0.36131
Ryr2	0	0	0	0	0	0	0	0.290732	0	0	0	0	0.36131
Apoa2	1.20101	1.12227	0.66131	0.85199	5.83796	1.60947	1.4059	0.139272	0.0843374	0.656551	2.58049	1.79268	0.408637
Bpifa2	0.334838	0.202949	0.201381	0.217369	0.0545428	0.427875	0.422171	0.241892	0.157533	0.216404	0.0909592	0.779335	0.465209
Apoc4	0.239732	0.342246	0.278013	0.386406	0.686504	0.433439	0.56519	0.284511	0.355076	0.439801	0.630954	0.856222	0.498589
Gc	0.0140019	0	0	0	0.016159	0	0	0	0	0.00995395	0.00798966	2.01704	0.525832
Tf	0.0754817	0.0378812	0.037276	0.0480497	0.115268	0.0606026	0.0423427	0.0850551	0.0942638	0.0899824	0.066392	0.858902	0.539687
Apob	0.0991834	0.020236	0.17951	0.0818575	0	0.235194	0.0568583	0.0964136	0.0614977	0.100667	0.0256336	0.792942	0.583882
Krtdap	0.12746	0	0.309883	0.115195	0.0385121	0.114527	0.16897	0.21147	0.329947	0.116024	0.00331696	0.751133	0.584835
Serpina1d	0.368737	0.11491	0.263566	0.217283	0.378588	0.345371	0.206708	0.242658	0.248992	0.506528	0.27138	0.884755	0.611346
F2	0.0840781	0.0674955	0.0695222	0	0.0313775	0.111483	0.0676029	0	0.0364088	0.112509	0.0454537	0.811252	0.640351
Surf4	0	0	1.18418	0	0	1.63306	0	0	0	0	0.05027	0.844172	0.642347
Apoc3	26.6125	28.8787	27.4367	28.9039	4.68471	22.6439	23.83	20.6845	26.8769	19.4095	14.6768	1.09131	0.683014
Ccdc97	0.453446	0.452786	0.452708	0.430861	0	0	0.521166	0.406394	0.253229	0.359736	1.05968	0.825996	0.783711
Hpx	0	0	0	0	0.0163405	0	0	0	0	0	0.00634131	3.09219	0.786544
Camp	0.124568	0.112964	0.150253	0.195338	0.116958	0.320296	0.0728285	0.167789	0.120681	0.133662	0.0883991	0.929666	0.809861
Skint5	0	2.00141	0	0	0	0	0	1.3443	0	1.34037	0	0.894596	0.816375
Atf7ip	0	0	0	0	0	0	0	0	0	0	0	#DIV/0!	1
Tdpoz5	0	0.305309	0	0	0	0	0.574731	0	0	0	0	0.637465	1
