# Supplementary material for: High density lipoprotein cholesterol and proteome in SR-B1 KO mice: lost in precipitation
Source: J Transl Med. 2018 Nov 12;16:309. doi: 10.1186/s12967-018-1683-4 (PMC6233513; doi:10.1186/s12967-018-1683-4)
Supplement: Supplementary file 2 — Additional file 2. Dataset generated by Cao et al. “Protein markers of dysfunctional HDL in scavenger receptor class B type I deficient mice”. J Transl Med 2018 16:155. [file 12967_2018_1683_MOESM2_ESM.xlsx]

## Sheet: Cao et al
Additional file 2. Dataset generated by Cao et al. "Protein markers of dysfunctional HDL in scavenger receptor class B type I deficient mice". J Transl Med 2018 16:155
Genes	Value WT	Value KO	WT/KO	P-value
Lipk	0.14	0.16	0.875	0.82
Ahsg	0.97	1.2	0.808333	0.77
Fgg	0.04	0.06	0.666667	0.75
Rbp4	0.22	0.16	1.375	0.6
Alb	5.7	5.9	0.966102	0.57
Ces1c	0.42	0.27	1.55556	0.48
Clu	0.48	0.91	0.527473	0.45
Apon	0.06	0.1	0.6	0.38
Tfpi	0.11	0.24	0.458333	0.38
Cst6	0.05	0.11	0.454545	0.37
Pltp	2.4	1.9	1.26316	0.31
Ihh	0.23	0.08	2.875	0.3
Psap	0.86	1.3	0.661538	0.21
Ctsd	0.04	0.22	0.181818	0.2
Apoc4	0.25	0.08	3.125	0.18
Trf	0.04	0.33	0.121212	0.17
Serpinf1	0.49	0.87	0.563218	0.16
Ambp	0	0.13	0	0.12
Cfh	0	0.16	0	0.12
Cfhr2	0	0.24	0	0.12
F2	0	0.13	0	0.12
Fetub	0	0.27	0	0.12
Itga2b	0	0.09	0	0.12
Itgb2	0	0.13	0	0.12
Kpnb1	0	0.17	0	0.12
Lipc	0	0.24	0	0.12
Napsa	0	0.26	0	0.12
Ppic	0	0.08	0	0.12
Sell	0	0.16	0	0.12
Serpina5	0	0.08	0	0.12
Thbs1	0	0.08	0	0.12
Uba1	0	0.13	0	0.12
Vcam1	0	0.06	0	0.12
Apod	0.87	1.6	0.54375	0.078
Camp	0.18	0.06	3	0.071
Serpina3k	2.1	3.2	0.65625	0.067
Orm1	0.04	0.18	0.222222	0.052
Apoa4	1.8	5	0.36	0.036
Apoc2	0.19	0	#DIV/0!	0.033
Apom	2.01	1.4	1.43571	0.033
Saa4	2.1	1.02	2.05882	0.032
Serpina1a	4.8	11	0.436364	0.032
Apoe	2	4.8	0.416667	0.023
Pla2g7	0.12	0.51	0.235294	0.018
Pon3	0.2	0.05	4	0.017
Gc	0.37	1.2	0.308333	0.015
C3	0.61	5.6	0.108929	0.013
Lrg1	0	0.15	0	0.012
Saa1	0.82	2.3	0.356522	0.008
Igfals	0.17	1.3	0.130769	0.007
Apoc1	1.1	0.43	2.55814	0.006
Tfrc	0.07	0.55	0.127273	0.006
Mug1	0	0.87	0	0.005
Kng1	0.18	0.89	0.202247	0.004
Pon1	6.4	1.6	4	0.004
Alox12	0.04	0.38	0.105263	0.003
Icam1	0	0.33	0	0.003
Pcyox1	0.38	0.69	0.550725	0.003
Bpifa2	0.71	0.14	5.07143	0.002
H2-Q10	1.4	4.3	0.325581	0.002
Serpinc1	0	0.69	0	0.002
Apoa2	6.7	1.9	3.52632	0.001
Apoh	0.3	1.25	0.24	0.001
Gpld1	0.23	1.5	0.153333	0.001
H2-Q4	0.17	1.02	0.166667	0.001
Lcat	0	0.71	0	0.001
A2m	0	0.2	0	0
Agt	0	0.24	0	0
Antxr2	1.3	0.16	8.125	0
Apoa1	44.4	22.7	1.95595	0
Apoc3	5.04	1.1	4.58182	0
B2m	0	0.66	0	0
Hpx	0	0.18	0	0
Itgb1	0	0.24	0	0
Itih4	0	0.29	0	0
Vtn	0	0.36	0	0
